# Supplementary material for: Healthcare Resource Use and Costs of Allogeneic Hematopoietic Stem Cell Transplantation Complications: A Scoping Review
Source: Curr Oncol. 2025 May 16;32(5):283. doi: 10.3390/curroncol32050283 (PMC12109855; doi:10.3390/curroncol32050283)
Supplement: Supplementary file 1 [file curroncol-32-00283-s001.zip]

Archive with 1 entries (1 files):
- curroncol-3497381-supplementary.pdf
